# Supplementary material for: Serine/Threonine Protein Kinases as Attractive Targets for Anti-Cancer Drugs—An Innovative Approach to Ligand Tuning Using Combined Quantum Chemical Calculations, Molecular Docking, Molecular Dynamic Simulations, and Network-like Similarity Graphs
Source: Molecules. 2024 Jul 5;29(13):3199. doi: 10.3390/molecules29133199 (PMC11243552; doi:10.3390/molecules29133199)
Supplement: Supplementary file 1 [file molecules-29-03199-s001.zip]

Archive with 1 entries (1 files):
- molecules-3062784-supplementary.pdf
